# Supplementary material for: Synthesis, DFT Study, and In Vitro Evaluation of Antioxidant Properties and Cytotoxic and Cytoprotective Effects of New Hydrazones on SH-SY5Y Neuroblastoma Cell Lines
Source: Pharmaceuticals (Basel). 2023 Aug 23;16(9):1198. doi: 10.3390/ph16091198 (PMC10537553; doi:10.3390/ph16091198)
Supplement: Supplementary file 1 [file pharmaceuticals-16-01198-s001.zip]

Archive with 1 entries (1 files):
- pharmaceuticals-2557951-supplementary.pdf
